# Supplementary material for: Brca1 Is Upregulated by 5-Aza-CdR and Promotes DNA Repair and Cell Survival, and Inhibits Neurite Outgrowth in Rat Retinal Neurons
Source: Int J Mol Sci. 2018 Apr 17;19(4):1214. doi: 10.3390/ijms19041214 (PMC5979323; doi:10.3390/ijms19041214)
Supplement: Supplementary file 1 [file ijms-19-01214-s001.zip]

Archive with 7 entries (6 files):
- Brca1 bisulfiting sequence .ab1
- __MACOSX/
- __MACOSX/._Brca1 bisulfiting sequence .ab1
- Supplementary File1.pdf
- __MACOSX/._Supplementary File1.pdf
- Supplementary File2.pdf
- __MACOSX/._Supplementary File2.pdf
